# Supplementary material for: From Gut to Blood: Redistribution of Zonulin in People Living with HIV
Source: Biomedicines. 2024 Oct 11;12(10):2316. doi: 10.3390/biomedicines12102316 (PMC11505231; doi:10.3390/biomedicines12102316)
Supplement: Supplementary file 1 [file biomedicines-12-02316-s001.zip]

Archive with 1 entries (1 files):
- biomedicines-3198704-supplementary.pdf
